# Supplementary material for: Triptolide targets JUN to reverse cisplatin resistance of ovarian cancer: insights from single-cell transcriptome analysis and machine learning validation
Source: Front Pharmacol. 2026 Jul 9;17:1850438. doi: 10.3389/fphar.2026.1850438 (PMC13391933; doi:10.3389/fphar.2026.1850438)
Supplement: Supplementary file 7 [file Table1.CSV]

Target	Common name	Uniprot ID	ChEMBL ID	Target Class	Probability*	Known actives (3D/2D)
Cyclooxygenase-2	PTGS2	P35354	CHEMBL230	Oxidoreductase	1	45 / 14
Proteinase-activated receptor 2	F2RL1	P55085	CHEMBL5963	Family A G protein-coupled receptor	1	1 / 1
Androgen Receptor	AR	P10275	CHEMBL1871	Nuclear receptor	0.109339753	91 / 57
Proto-oncogene c-JUN	JUN	P05412	CHEMBL4977	Transcription factor	0.109339753	6 / 6
Protein kinase C alpha	PRKCA	P17252	CHEMBL299	Kinase	0.109339753	16 / 245
Phosphodiesterase 4D	PDE4D	Q08499	CHEMBL288	Phosphodiesterase	0.109339753	0 / 11
Dual specificity phosphatase Cdc25A	CDC25A	P30304	CHEMBL3775	Phosphatase	0.109339753	3 / 14
Serine/threonine protein phosphatase 2A, catalytic subunit, alpha isoform	PPP2CA	P67775	CHEMBL4703	Phosphatase	0.109339753	0 / 8
Indoleamine 2,3-dioxygenase	IDO1	P14902	CHEMBL4685	Enzyme	0.109339753	13 / 0
Cytochrome P450 19A1	CYP19A1	P11511	CHEMBL1978	Cytochrome P450	0.109339753	29 / 54
Sodium/potassium-transporting ATPase alpha-1 chain	ATP1A1	P05023	CHEMBL1807	Primary active transporter	0.109339753	0 / 2
MAP kinase ERK2	MAPK1	P28482	CHEMBL4040	Kinase	0.109339753	72 / 0
Proto-oncogene vav	VAV1	P15498	CHEMBL3259472	Unclassified protein	0.109339753	0 / 1
Serine/threonine-protein kinase PIM1	PIM1	P11309	CHEMBL2147	Kinase	0.109339753	29 / 0
Serine/threonine-protein kinase PIM2	PIM2	Q9P1W9	CHEMBL4523	Kinase	0.109339753	16 / 0
Serine/threonine-protein kinase PIM3	PIM3	Q86V86	CHEMBL5407	Kinase	0.109339753	7 / 0
CDC7/DBF4 (Cell division cycle 7-related protein kinase/Activator of S phase kinase)	CDC7	O00311	CHEMBL5443	Kinase	0.109339753	12 / 0
cAMP-dependent protein kinase alpha-catalytic subunit	PRKACA	P17612	CHEMBL4101	Kinase	0.109339753	3 / 0
Interleukin-8 receptor A	CXCR1	P25024	CHEMBL4029	Family A G protein-coupled receptor	0.109339753	8 / 2
Glutathione S-transferase Mu 1	GSTM1	P09488	CHEMBL2081	Enzyme	0.109339753	0 / 1
Methionine aminopeptidase 2	METAP2	P50579	CHEMBL3922	Protease	0.109339753	11 / 10
Tyrosine-protein kinase receptor TYRO3	TYRO3	Q06418	CHEMBL5314	Kinase	0.109339753	5 / 0
P-selectin	SELP	P16109	CHEMBL5378	Adhesion	0.109339753	2 / 0
Sodium/glucose cotransporter 2	SLC5A2	P31639	CHEMBL3884	Electrochemical transporter	0.109339753	47 / 0
Sodium/glucose cotransporter 1	SLC5A1	P13866	CHEMBL4979	Electrochemical transporter	0.109339753	28 / 0
Protein-tyrosine phosphatase 2C	PTPN11	Q06124	CHEMBL3864	Phosphatase	0.109339753	0 / 2
Transmembrane domain-containing protein TMIGD3	TMIGD3	P0DMS9	CHEMBL3712907	Unclassified protein	0.109339753	8 / 0
Voltage-gated potassium channel subunit Kv1.3	KCNA3	P22001	CHEMBL4633	Voltage-gated ion channel	0.109339753	7 / 2
Dual specificity mitogen-activated protein kinase kinase 1	MAP2K1	Q02750	CHEMBL3587	Kinase	0.109339753	113 / 0
Purine nucleoside phosphorylase	PNP	P00491	CHEMBL4338	Enzyme	0.109339753	12 / 0
Serine/threonine protein phosphatase PP1-gamma catalytic subunit	PPP1CC	P36873	CHEMBL4438	Phosphatase	0.109339753	0 / 3
Protein kinase C delta	PRKCD	Q05655	CHEMBL2996	Kinase	0.109339753	20 / 54
Subtilisin/kexin type 7	PCSK7	Q16549	CHEMBL2232	Protease	0.109339753	0 / 1
Thymidine kinase, mitochondrial	TK2	O00142	CHEMBL4580	Enzyme	0.109339753	11 / 0
Potassium-transporting ATPase alpha chain 2	ATP12A	P54707	CHEMBL2933	Primary active transporter	0.109339753	0 / 9
Cytochrome P450 11B2	CYP11B2	P19099	CHEMBL2722	Cytochrome P450	0.109339753	2 / 0
Progesterone receptor	PGR	P06401	CHEMBL208	Nuclear receptor	0.109339753	7 / 40
Caspase-3	CASP3	P42574	CHEMBL2334	Protease	0.109339753	63 / 0
Caspase-7	CASP7	P55210	CHEMBL3468	Protease	0.109339753	26 / 0
PI3-kinase p110-alpha subunit	PIK3CA	P42336	CHEMBL4005	Enzyme	0.109339753	80 / 0
Glucocorticoid receptor	NR3C1	P04150	CHEMBL2034	Nuclear receptor	0.109339753	40 / 22
Adenosine A3 receptor	ADORA3	P0DMS8	CHEMBL256	Family A G protein-coupled receptor	0.109339753	140 / 0
HMG-CoA reductase (by homology)	HMGCR	P04035	CHEMBL402	Oxidoreductase	0.109339753	17 / 83
Protein-tyrosine phosphatase 1B	PTPN1	P18031	CHEMBL335	Phosphatase	0.109339753	18 / 47
Methionine aminopeptidase 1	METAP1	P53582	CHEMBL2474	Protease	0.109339753	4 / 0
Sarcoplasmic/endoplasmic reticulum calcium ATPase 1	ATP2A1	O14983	CHEMBL3136	Hydrolase	0.109339753	0 / 4
Signal transducer and activator of transcription 3	STAT3	P40763	CHEMBL4026	Transcription factor	0.109339753	4 / 10
ADAM17	ADAM17	P78536	CHEMBL3706	Protease	0.109339753	81 / 0
Vascular cell adhesion protein 1	VCAM1	P19320	CHEMBL3735	Adhesion	0.109339753	2 / 0
Thymidylate synthase	TYMS	P04818	CHEMBL1952	Transferase	0.109339753	12 / 0
MAP kinase p38 alpha	MAPK14	Q16539	CHEMBL260	Kinase	0.109339753	25 / 0
MAP kinase-activated protein kinase 2	MAPKAPK2	P49137	CHEMBL2208	Kinase	0.109339753	7 / 0
Cyclin-dependent kinase 1	CDK1	P06493	CHEMBL308	Kinase	0.109339753	22 / 0
Histone-lysine N-methyltransferase, H3 lysine-9 specific 3	EHMT2	Q96KQ7	CHEMBL6032	Writer	0.109339753	5 / 0
Protein kinase C theta	PRKCQ	Q04759	CHEMBL3920	Kinase	0.109339753	6 / 8
Inosine-5'-monophosphate dehydrogenase 2	IMPDH2	P12268	CHEMBL2002	Oxidoreductase	0.109339753	32 / 0
Splicing factor 3B subunit 3	SF3B3	Q15393	CHEMBL1250378	Unclassified protein	0.109339753	0 / 9
Leucine-rich repeat serine/threonine-protein kinase 2	LRRK2	Q5S007	CHEMBL1075104	Kinase	0.109339753	60 / 0
Cyclooxygenase-1	PTGS1	P23219	CHEMBL221	Oxidoreductase	0.109339753	13 / 0
Liver glycogen phosphorylase	PYGL	P06737	CHEMBL2568	Enzyme	0.109339753	67 / 0
Peroxisome proliferator-activated receptor gamma	PPARG	P37231	CHEMBL235	Nuclear receptor	0.109339753	13 / 8
Isoleucyl-tRNA synthetase	IARS	P41252	CHEMBL3235	Enzyme	0.109339753	3 / 4
Mineralocorticoid receptor	NR3C2	P08235	CHEMBL1994	Nuclear receptor	0.109339753	4 / 16
Sulfonylurea receptor 2	ABCC9	O60706	CHEMBL1971	Primary active transporter	0.109339753	19 / 0
Cyclin-dependent kinase 2/cyclin E	CCNE2 CDK2 CCNE1	O96020 P24941 P24864	CHEMBL2094126	Other cytosolic protein	0.109339753	14 / 0
Cyclin-dependent kinase 5/CDK5 activator 1	CDK5R1 CDK5	Q15078 Q00535	CHEMBL1907600	Kinase	0.109339753	23 / 0
Dual-specificity tyrosine-phosphorylation regulated kinase 1A (by homology)	DYRK1A	Q13627	CHEMBL2292	Kinase	0.109339753	16 / 0
Thymidine kinase, cytosolic	TK1	P04183	CHEMBL2883	Transferase	0.109339753	12 / 0
Dual specificty protein kinase CLK1 (by homology)	CLK1	P49759	CHEMBL4224	Kinase	0.109339753	6 / 0
Protein farnesyltransferase	FNTA FNTB	P49354 P49356	CHEMBL2094108	Enzyme	0.109339753	7 / 8
Adrenergic receptor beta	ADRB2	P07550	CHEMBL210	Family A G protein-coupled receptor	0.109339753	6 / 0
Beta-1 adrenergic receptor	ADRB1	P08588	CHEMBL213	Family A G protein-coupled receptor	0.109339753	15 / 0
Beta-3 adrenergic receptor	ADRB3	P13945	CHEMBL246	Family A G protein-coupled receptor	0.109339753	4 / 0
Protein kinase C epsilon	PRKCE	Q02156	CHEMBL3582	Kinase	0.109339753	3 / 28
Serine/threonine-protein kinase ILK-1	ILK	Q13418	CHEMBL5247	Kinase	0	12 / 0
Matrix metalloproteinase 3	MMP3	P08254	CHEMBL283	Protease	0	34 / 0
Amine oxidase, copper containing	AOC3	Q16853	CHEMBL3437	Enzyme	0	12 / 0
Caspase-1	CASP1	P29466	CHEMBL4801	Protease	0	46 / 0
Caspase-8	CASP8	Q14790	CHEMBL3776	Protease	0	38 / 0
Sodium channel protein type IX alpha subunit	SCN9A	Q15858	CHEMBL4296	Voltage-gated ion channel	0	656 / 0
Histone-lysine N-methyltransferase SUV39H1	SUV39H1	O43463	CHEMBL1795118	Writer	0	1 / 0
Adenosine A2a receptor	ADORA2A	P29274	CHEMBL251	Family A G protein-coupled receptor	0	135 / 0
Adenosine A2b receptor	ADORA2B	P29275	CHEMBL255	Family A G protein-coupled receptor	0	19 / 0
Adenosine kinase	ADK	P55263	CHEMBL3589	Enzyme	0	53 / 0
Serine/threonine-protein kinase Chk1	CHEK1	O14757	CHEMBL4630	Kinase	0	24 / 0
Serotonin 2b (5-HT2b) receptor	HTR2B	P41595	CHEMBL1833	Family A G protein-coupled receptor	0	4 / 0
EZH2/SUZ12/EED complex	EED SUZ12 EZH2	O75530 Q15022 Q15910	CHEMBL3137286	Writer	0	3 / 0
Casein kinase II alpha	CSNK2A1	P68400	CHEMBL3629	Kinase	0	17 / 0
Phosphodiesterase 10A	PDE10A	Q9Y233	CHEMBL4409	Phosphodiesterase	0	65 / 0
Vascular endothelial growth factor receptor 1	FLT1	P17948	CHEMBL1868	Kinase	0	5 / 0
Platelet-derived growth factor receptor beta	PDGFRB	P09619	CHEMBL1913	Kinase	0	4 / 0
Stem cell growth factor receptor	KIT	P10721	CHEMBL1936	Kinase	0	9 / 0
Vascular endothelial growth factor receptor 3	FLT4	P35916	CHEMBL1955	Kinase	0	3 / 0
Tyrosine-protein kinase receptor FLT3	FLT3	P36888	CHEMBL1974	Kinase	0	6 / 0
Platelet-derived growth factor receptor alpha	PDGFRA	P16234	CHEMBL2007	Kinase	0	3 / 0
Glycogen synthase kinase-3 alpha	GSK3A	P49840	CHEMBL2850	Kinase	0	8 / 0
MAP kinase ERK1	MAPK3	P27361	CHEMBL3385	Kinase	0	3 / 0
Transketolase	TKT	P29401	CHEMBL4983	Enzyme	0	7 / 0
Free fatty acid receptor 1	FFAR1	O14842	CHEMBL4422	Family A G protein-coupled receptor	0	2 / 0
Serine/threonine-protein kinase Aurora-A	AURKA	O14965	CHEMBL4722	Kinase	0	16 / 0
