# Supplementary material for: Triptolide targets JUN to reverse cisplatin resistance of ovarian cancer: insights from single-cell transcriptome analysis and machine learning validation
Source: Front Pharmacol. 2026 Jul 9;17:1850438. doi: 10.3389/fphar.2026.1850438 (PMC13391933; doi:10.3389/fphar.2026.1850438)
Supplement: Supplementary file 8 [file Table2.CSV]

Gene	Methods_Count	LASSO	RandomForest	Boruta	DecisionTree	GBM	XGBoost
JUN	6	Yes	Yes	Yes	Yes	Yes	Yes
ATP1A1	6	Yes	Yes	Yes	Yes	Yes	Yes
PCSK7	5	Yes	Yes	Yes	No	Yes	Yes
STAT3	5	Yes	Yes	Yes	No	Yes	Yes
CDK1	4	Yes	No	Yes	No	Yes	Yes
MAPKAPK2	4	Yes	No	Yes	No	Yes	Yes
TYMS	4	Yes	No	No	Yes	Yes	Yes
